# Supplementary material for: Model Selection in Historical Research Using Approximate Bayesian Computation
Source: PLoS One. 2016 Jan 5;11(1):e0146491. doi: 10.1371/journal.pone.0146491 (PMC4701162; doi:10.1371/journal.pone.0146491)
Supplement: S1 File — Dataset is distributed under the terms of a Creative Commons Attribution-ShareAlike 4.0 International License. The models and the ABC rejection algorithm were implemented in Python programming language. Source code of the model is licensed under a GNU General Public License. Last versions for both data and source code can be downloaded from https://github.com/xrubio/lanchester. (ZIP) [file pone.0146491.s003.zip]

Archive with 10 entries (8 files):
- data/
- data/04.csv
- data/02.csv
- data/03.csv
- data/01.csv
- src/
- src/example.py
- src/abc.py
- src/lanchester.py
- README.md
