# Supplementary material for: Model Selection in Historical Research Using Approximate Bayesian Computation
Source: PLoS One. 2016 Jan 5;11(1):e0146491. doi: 10.1371/journal.pone.0146491 (PMC4701162; doi:10.1371/journal.pone.0146491)
Supplement: S1 File — Dataset is distributed under the terms of a Creative Commons Attribution-ShareAlike 4.0 International License. The models and the ABC rejection algorithm were implemented in Python programming language. Source code of the model is licensed under a GNU General Public License. Last versions for both data and source code can be downloaded from https://github.com/xrubio/lanchester. (ZIP) [file pone.0146491.s003.zip › data/04.csv]

year	R0	Rc	B0	Bc
1861	10000	1230	6000	1140
1861	35000	1600	32000	2000
1862	70000	10200	50000	9400
1862	68000	3150	34000	3700
1862	106000	10000	94000	19000
1862	24000	1800	15000	1600
1862	8000	450	16000	1050
1862	16000	1100	12000	1200
1862	27000	2660	17000	2000
1862	14000	1000	11000	1000
1862	60000	10200	40000	9800
1862	51000	4400	39000	6500
1862	20000	1300	18000	1800
1862	25000	2200	22000	2700
1862	78000	4700	117000	11000
1862	85000	11700	50000	9400
1862	45000	1900	30000	1300
1863	57000	11500	70000	15800
1863	90000	17700	68000	15300
1863	18000	300	9000	500
1863	130000	11400	80000	10800
1863	25000	200	33000	1200
1863	45000	2600	65000	5600
1863	14000	2000	16000	4000
1863	45000	9600	38000	9300
1863	30000	2300	18000	3000
1863	5000	200	26000	1100
1863	75000	9000	28000	7000
1864	70000	4000	40000	8500
1864	60000	1700	100000	11000
1864	27000	1300	37000	5600
1864	55000	3100	38000	15000
1864	62000	7000	118000	14300
1864	52000	1500	93000	4000
1864	120000	39000	67000	40000
1864	50000	5000	100000	16200
1864	30000	3000	25000	3000
1864	52000	4000	38000	3000
1864	5000	420	5000	480
1864	60000	700	30000	4600
1864	43000	4400	13000	2000
1864	72000	1700	48000	4800
1864	20000	400	11000	700
1864	37000	1200	23000	1200
1864	40000	4100	18000	1900
1864	80000	2400	40000	3000
1864	6000	800	18000	3000
1864	5500	430	6000	900
1865	60000	1500	30000	1700
1866	41000	350	29000	920
1866	220000	8900	215000	23600
1866	26000	1600	44000	2900
1866	3000	110	9200	700
1866	24000	400	20000	1330
1866	16000	1500	9000	900
1866	26000	250	34000	600
1866	25000	210	20000	490
1866	24000	1200	31000	3700
1866	32000	1300	27000	3600
1866	90000	3400	75000	5200
1866	27000	720	22000	1100
1866	30000	1400	23000	3330
1866	25000	820	22000	750
1866	18000	950	14000	750
1866	10000	130	23000	370
1866	14000	200	7000	510
1867	3000	400	7000	1000
1870	82000	9300	41000	8000
1870	52000	4500	38000	3600
1870	6000	500	8000	1400
1870	4000	400	8000	1800
1870	35000	1300	25000	1400
1870	400000	16000	243000	10000
1870	60000	5000	30000	3500
1870	200000	6000	180000	8000
1870	40000	1300	36000	1200
1870	187000	19700	113000	12800
1870	35000	500	30000	700
1870	84000	3200	58000	4800
1870	25000	1700	65000	5000
1870	14000	500	8000	800
1870	40000	1000	23000	2500
1870	9000	500	20000	2000
1870	6000	500	10000	900
1870	200000	8300	120000	17000
1870	113000	17000	63000	14900
1870	68000	3400	59000	5500
1870	41000	1100	26000	1000
1870	30000	1000	20000	700
1870	40000	1000	60000	2200
1870	78000	2800	96000	3600
1870	86000	2000	64000	3000
1870	60000	1500	20000	1000
1870	16000	1000	11000	1000
1870	26000	2200	18000	4800
1870	90000	3500	40000	3500
1870	35000	4500	28000	4100
1870	51000	1550	6000	1100
1871	40000	1700	6300	700
1871	135000	4000	45000	1800
1871	72000	3500	88000	6000
1871	47000	3500	33000	2500
1871	37000	1350	23000	1000
1871	23000	700	83000	4000
1874	22000	2500	32000	4000
1877	25000	3500	4000	1500
1877	55000	2000	30000	3000
1877	29000	1700	13000	2000
1877	20000	1300	5000	1900
1877	12000	2000	30000	5000
1877	60000	4000	40000	5000
1877	12000	800	5000	1500
1877	11000	600	16000	1000
1877	17000	1000	11000	1400
1877	15000	2000	10000	1600
1877	95000	16000	35000	7000
1877	50000	600	10000	1500
1877	24000	1600	8000	2400
1877	36000	3000	18000	5000
1877	70000	800	35000	3000
1877	18000	1100	19000	1300
1877	30000	460	36000	1000
1877	14000	2000	10000	3000
1877	32000	1400	22000	1000
1877	20000	3500	33000	7500
1877	10000	200	7000	1000
1877	26000	1000	15000	3000
1877	27000	7000	18000	5400
1878	18000	300	10000	2400
1878	67000	6000	29000	4500
1885	32000	1100	50000	1900
1885	32000	2500	30000	5000
1889	60000	5000	8000	2200
1891	11000	1600	14000	3400
1894	12000	700	15000	3500
1894	6000	600	5000	500
1897	35000	500	47000	1800
1898	12700	1850	1300	650
1899	8700	330	1500	90
1899	55000	30	13500	910
1899	6000	20	10200	500
1899	1200	90	3400	260
1899	4500	230	1500	110
1899	25000	180	9500	320
1899	5000	760	450	200
1899	4000	120	11500	900
1899	2500	40	8500	200
1900	12000	430	2000	400
1900	1500	20	1200	160
1900	12000	1110	5000	500
1904	145000	17000	210000	46000
1904	140000	75000	40000	27500
1904	150000	16500	135000	17500
1904	13000	900	40000	4600
1904	36000	1200	38000	3000
1904	24000	850	12000	1550
1904	36000	1100	6000	1800
1904	22000	1250	24000	2000
1905	58000	13000	40000	9400
1905	314000	41000	310000	71000
