# Supplementary material for: Model Selection in Historical Research Using Approximate Bayesian Computation
Source: PLoS One. 2016 Jan 5;11(1):e0146491. doi: 10.1371/journal.pone.0146491 (PMC4701162; doi:10.1371/journal.pone.0146491)
Supplement: S1 File — Dataset is distributed under the terms of a Creative Commons Attribution-ShareAlike 4.0 International License. The models and the ABC rejection algorithm were implemented in Python programming language. Source code of the model is licensed under a GNU General Public License. Last versions for both data and source code can be downloaded from https://github.com/xrubio/lanchester. (ZIP) [file pone.0146491.s003.zip › data/02.csv]

year	R0	Rc	B0	Bc
1702	46000	3000	4400	1700
1702	25000	2700	30000	3500
1702	14000	1850	17000	2700
1702	4000	200	2800	600
1702	15000	1400	4000	1200
1702	12000	1200	5000	1400
1702	8000	800	10000	1200
1702	25000	200	23000	400
1702	22000	2000	12000	1100
1703	19000	2300	15000	2500
1703	26000	5000	5600	1800
1703	22000	4000	18000	4000
1703	24000	900	3500	300
1703	12000	500	10000	1200
1703	2000	100	12000	1300
1703	4200	500	5000	800
1703	1300	200	8700	2400
1703	7000	1300	2500	700
1703	6000	1000	14000	4000
1703	24000	200	35000	3000
1703	23000	1500	18000	4500
1704	11000	2000	25000	6000
1704	7000	500	20000	2000
1704	3000	100	12000	4000
1704	10000	400	2400	1600
1704	3600	200	7400	800
1704	6500	600	9000	2000
1704	25000	3000	4500	2500
1704	10000	1500	4000	600
1704	50000	12500	52000	14000
1704	26000	1100	7000	900
1705	14000	200	15000	2000
1705	2000	50	4000	3500
1705	7000	1000	20000	5000
1705	13000	600	24000	6000
1705	22000	3000	24000	4000
1706	36000	1000	12000	1400
1706	30000	3000	5500	1000
1706	42000	3800	30000	4300
1706	10500	3000	36000	14000
1706	20000	500	5000	300
1706	5000	200	2000	600
1706	15000	1000	10000	1500
1706	12000	2000	18000	5000
1706	62000	2000	60000	5000
1706	41000	500	19000	3000
1707	21000	2000	16000	5000
1707	3500	750	3000	750
1708	33000	900	7000	1600
1708	35000	14000	16000	7000
1708	7000	300	15000	2000
1708	10000	500	16000	6000
1708	3000	200	1200	200
1708	12000	2000	6000	3000
1708	7000	1200	3500	3000
1708	17000	4000	13000	5000
1708	90000	6000	80000	6000
1708	11000	1000	22000	2500
1709	40000	5400	7000	3200
1709	6000	400	7000	2600
1709	90000	11000	93000	25000
1709	16000	400	20000	17000
1709	54000	5000	26000	9200
1710	60000	8000	8000	3000
1710	21000	4000	13600	3000
1710	28000	7000	7000	3400
1710	9000	900	3000	1000
1710	12000	1500	4000	600
1710	24000	400	22000	1500
1710	22000	1600	20000	5000
1710	31000	3000	4000	1800
1710	14000	3000	11000	4000
1711	260000	7000	40000	2100
1711	30000	3000	5000	1800
1711	8000	2500	2500	800
1712	22000	400	7000	200
1712	25000	500	3200	1000
1712	14000	1700	12000	4000
1712	40000	2200	18000	3000
1712	30000	2100	18000	2300
1712	18000	3000	5500	2000
1712	28000	1000	2200	700
1713	40000	10000	7000	2000
1713	80000	10000	9300	3600
1714	16000	6000	40000	20000
1715	18000	500	5000	2500
1715	22000	1200	7000	2000
1715	10000	1000	3000	700
1715	70000	10000	12000	6000
1716	45000	4500	18000	3000
1716	63000	4500	60000	6000
1717	23000	2000	1000	600
1717	30000	5000	100000	20000
1717	150000	15000	50000	5400
1718	9300	1500	6000	1500
1719	21000	800	29000	2000
1719	4000	900	18000	5200
1724	16600	800	6200	1000
1734	10000	1500	6000	1000
1734	53000	4000	37000	6000
1734	40000	1100	20000	800
1734	117000	10000	4500	1000
1734	40000	5900	27000	5800
1735	6000	2500	3000	1400
1737	80000	4000	22000	17000
1737	6000	2000	20000	10000
1738	10000	1000	20000	5000
1738	40000	1300	17000	2000
1739	80000	8000	40000	5200
1739	60000	100	100000	2000
1741	21600	3900	15800	3000
1741	10000	3000	5000	2500
1741	5000	50	1200	60
1742	7000	150	4000	100
1742	8500	250	18000	550
1742	28000	3000	28000	4200
1743	35000	2050	26000	2800
1743	5400	100	6000	600
1743	11000	1600	13000	3200
1743	32000	100	9000	1000
1744	80000	150	14900	1400
1744	24000	3000	6000	1100
1744	40000	1500	10000	650
1744	16000	700	24000	1400
1744	70000	16000	7000	2200
1744	25000	3600	26000	4000
1745	70000	4800	75000	9600
1745	2500	100	2300	400
1745	60000	5600	50000	9000
1745	17000	800	7000	2400
1745	50000	1000	30000	1000
1745	50000	2000	4000	600
1745	35000	3800	35000	5100
1745	38000	4500	22000	3700
1745	8500	120	5500	500
1746	10000	300	6000	1000
1746	9000	400	4000	1600
1746	40000	3000	44000	7000
1746	60000	1000	12000	500
1746	41000	300	25000	800
1746	30000	2500	25000	4500
1746	110000	4000	75000	7000
1747	98000	10000	82000	9000
1747	35000	6500	26000	5500
1747	7000	300	14000	5700
1748	80000	2000	13000	2000
1749	20000	700	9000	400
1753	11000	600	7000	900
1755	1000	100	2300	1500
1756	2800	400	12000	2000
1756	33000	2200	30000	2600
1757	32000	1500	14000	1500
1757	55000	6000	25000	4100
1757	14000	400	15000	700
1757	80000	5300	30000	9666
1757	5000	1000	3000	1500
1757	50000	1100	63000	3000
1757	36000	1250	60000	2350
1757	61000	9200	64000	12600
1757	54000	6400	33000	8600
1757	22000	600	41000	3400
1757	65000	10000	35000	6200
1758	10000	300	8000	800
1758	3000	200	6000	400
1758	3500	100	2800	750
1758	11000	600	6700	1100
1758	6500	400	2600	300
1758	3600	400	15000	2000
1758	45000	800	7500	2200
1758	30000	600	18000	700
1758	33000	11000	52000	18000
1758	65000	5400	42000	7900
1758	31000	1800	47000	5200
1758	7300	600	4000	1000
1759	38000	2700	52000	4900
1759	12000	50	9000	100
1759	12000	200	4000	300
1759	10000	350	5000	200
1759	70000	16000	48000	18700
1759	8000	650	4500	1500
1759	72000	4800	28000	7000
1759	38000	1000	13500	1300
1759	26000	900	13500	500
1759	36000	1800	27000	2500
1759	30000	200	4000	1800
1759	16000	1300	20000	2700
1760	5000	300	3000	300
1760	13000	200	8000	1200
1760	66000	9000	44000	10000
1760	7000	800	6000	1200
1760	30000	800	16000	650
1760	19000	1300	17000	1500
1760	12000	1000	22000	2000
1760	38700	3000	10800	6000
1760	30000	3300	30000	3800
1760	5400	200	2800	500
1761	10000	300	4000	600
1761	12500	400	5500	600
1761	12000	400	15000	2500
1761	14000	1000	7000	800
1761	4000	400	14000	1700
1761	52000	1300	100000	3000
1762	10000	700	12000	1100
1762	24000	700	16000	500
1762	7000	300	5000	1400
1762	17000	750	6000	700
1762	50000	1000	30000	1600
1762	10000	600	8000	1500
1762	17000	3000	12500	3500
1762	27000	1600	31000	3000
1762	32000	1200	16000	1100
1762	23000	1600	20000	1750
1762	57000	300	25000	1500
1762	17000	100	3000	200
1762	16000	450	13000	800
1769	30000	600	80000	3000
1770	10000	400	16000	3000
1770	40000	1000	150000	20000
1770	12000	2500	12000	6000
1771	10000	1000	10000	4000
1771	15000	500	40000	2000
1771	32000	2000	57000	4000
1773	6000	800	10000	2000
1775	1200	450	2000	1150
1776	6000	430	2000	200
1776	25000	320	11000	2000
1776	2400	10	1500	1300
1777	15000	500	10000	1200
1777	6000	600	5000	600
1777	18000	600	8000	900
1779	3200	20	10000	800
1779	11000	300	3000	400
1780	2000	300	4000	900
1780	10000	300	7000	1000
1781	5000	700	2400	600
1782	20000	1100	10000	700
1782	7000	1300	31000	6000
1787	12000	1000	5000	3000
1788	8000	550	8000	1600
1788	90000	4800	14000	10000
1789	23000	300	30000	1000
1789	27000	600	50000	5000
1790	7000	100	7000	2000
1790	32000	10000	40000	31000
1791	36000	1000	64000	3000
1791	18000	4000	15000	8000
1791	18000	500	15000	1500
1792	45000	2000	13200	1000
1792	35000	200	52000	300
1792	13000	200	1500	180
1792	10000	1000	6000	1000
