# Supplementary material for: Model Selection in Historical Research Using Approximate Bayesian Computation
Source: PLoS One. 2016 Jan 5;11(1):e0146491. doi: 10.1371/journal.pone.0146491 (PMC4701162; doi:10.1371/journal.pone.0146491)
Supplement: S1 File — Dataset is distributed under the terms of a Creative Commons Attribution-ShareAlike 4.0 International License. The models and the ABC rejection algorithm were implemented in Python programming language. Source code of the model is licensed under a GNU General Public License. Last versions for both data and source code can be downloaded from https://github.com/xrubio/lanchester. (ZIP) [file pone.0146491.s003.zip › data/03.csv]

year	R0	Rc	B0	Bc
1793	10000	500	35000	5000
1793	30000	1500	13000	3100
1793	32000	2000	18000	4000
1793	31000	2100	25000	4000
1793	43000	3000	22000	4000
1793	20000	2000	20000	5000
1793	20000	2000	25000	8000
1793	30000	2500	45000	5000
1793	16000	1600	24000	3000
1793	53000	1000	27000	3000
1793	25000	4000	40000	8000
1793	38000	5000	12000	2000
1793	17000	2000	22000	4000
1793	38000	900	22000	2000
1793	5000	200	25000	1500
1793	15000	200	12000	800
1793	10500	900	6000	600
1793	10000	100	1200	300
1793	8000	100	10000	2500
1793	8000	200	34000	1200
1793	8000	200	6000	1200
1793	8000	200	4000	1200
1793	20000	500	8000	4000
1793	20000	500	7000	6000
1793	25000	1000	15000	1500
1793	11000	300	6000	3000
1793	35000	500	30000	1500
1793	8000	300	5000	4000
1793	2500	100	8000	2000
1793	10000	500	6000	800
1793	15000	300	16000	1200
1793	7000	400	18000	3000
1793	8000	500	6000	1000
1793	12000	800	7000	800
1793	8000	600	16000	2000
1793	12000	1000	14000	2000
1793	60000	600	30000	1500
1793	9000	1100	11000	2000
1793	26000	800	32000	24000
1793	15000	700	20000	1200
1793	36000	50	9000	2000
1793	43000	2600	41000	3000
1793	50000	2000	43000	1800
1793	35000	1000	14000	4000
1793	24000	1300	8000	1000
1794	28000	1500	13000	2000
1794	26000	1500	26000	3000
1794	28000	400	60000	3000
1794	73000	2000	41000	3000
1794	44000	4000	22500	2800
1794	35000	3000	50000	10000
1794	22000	4000	28000	8000
1794	88000	1500	77000	3000
1794	9000	50	6000	600
1794	20000	500	30000	900
1794	7000	300	15000	1200
1794	18000	1000	11000	800
1794	81000	5000	46000	5000
1794	20000	1400	10000	800
1794	20000	600	20000	1000
1794	20000	1000	20000	2000
1794	14000	500	2000	500
1794	12000	500	10000	3000
1794	12000	600	12000	1300
1794	2000	100	7000	1300
1794	30000	400	16000	1000
1794	60000	1000	60000	2500
1794	20000	1500	8000	3000
1794	12000	1000	10000	6000
1794	10000	1000	7000	2000
1794	28000	1000	42000	2000
1794	35000	1000	18000	1500
1794	9000	1000	6000	1500
1794	70000	3000	74000	4000
1794	90030	1500	90000	7000
1794	8000	1000	12000	4000
1794	6000	1000	5000	2000
1794	47000	500	7000	2000
1794	60000	1000	13000	4000
1794	50000	600	5000	1000
1794	19000	900	24000	1300
1794	25000	1000	10000	1500
1794	50000	3000	45000	5500
1794	30000	1500	10000	1500
1795	35000	600	25000	2500
1795	42000	300	60000	700
1795	25000	2500	18000	3000
1795	43000	600	37000	1100
1795	6000	200	12000	1000
1795	13000	500	17000	1700
1795	27000	650	12000	1500
1795	36000	1400	33000	3000
1796	48000	1100	50000	1200
1796	21000	3000	28000	5600
1796	25000	600	9000	550
1796	25000	1000	12000	900
1796	15000	300	14000	400
1796	20000	750	10000	1000
1796	9500	400	17500	900
1796	4600	400	34000	12000
1796	15000	300	6000	1100
1796	35000	100	25000	2000
1796	36000	400	11000	500
1796	24000	600	12000	1600
1796	32000	1000	28000	1000
1796	26000	650	24000	1000
1796	27000	500	10300	300
1796	14000	800	4000	2500
1796	9000	700	4000	3000
1796	44000	1200	30000	2000
1796	15000	1500	8000	3500
1796	23000	300	35000	500
1796	30000	600	24000	2300
1796	11000	400	50000	2000
1796	8000	800	14000	2200
1796	19500	2100	10500	4400
1796	24000	500	14000	1000
1796	45000	1300	36000	2000
1796	22000	800	10000	1200
1796	7000	1200	5000	2000
1796	36000	800	34000	1200
1796	20000	400	16000	600
1796	20000	1500	23000	3000
1796	20000	1500	14000	2500
1796	40000	400	24000	600
1796	20000	2000	15000	3000
1796	30000	700	35000	1000
1796	24000	2200	20000	3500
1797	11000	1200	8000	1000
1797	43000	500	24000	700
1797	40000	3800	20000	4000
1797	22000	2200	28000	4000
1797	18000	200	17000	300
1797	9000	100	7000	800
1797	28000	1200	16000	1300
1797	52000	3000	34000	2700
1797	30000	1000	45000	2000
1798	10000	1500	12000	3000
1798	25000	2000	25000	15000
1798	20000	300	6000	2000
1798	10000	500	26000	2500
1798	8000	400	4000	500
1798	3500	200	4500	4000
1798	12000	1000	1000	500
1798	5000	400	1100	200
1799	25000	400	6000	750
1799	11000	150	8000	500
1799	13000	200	4000	200
1799	8000	200	5000	300
1799	15000	400	7000	400
1799	15000	400	15000	1200
1799	12000	400	5000	300
1799	14000	500	9000	500
1799	11000	400	12000	1000
1799	8000	400	8000	600
1799	6000	300	6000	500
1799	12000	600	10000	1000
1799	7000	450	3200	320
1799	9600	100	3400	3000
1799	15000	200	7000	1000
1799	41000	3500	46000	4000
1799	7000	100	5000	1200
1799	22000	1000	23000	2100
1799	29000	2150	15000	3400
1799	20000	400	7500	2000
1799	4500	100	6500	1000
1799	9000	200	6000	1100
1799	12000	300	2200	400
1799	52000	3800	28000	4000
1799	6500	200	7000	1000
1799	11000	400	3100	400
1799	12000	500	6000	3000
1799	4300	200	3300	400
1799	38000	2000	46000	4900
1799	12000	600	8000	2400
1799	11500	600	10000	1500
1799	50000	7000	35000	7000
1799	8000	500	11000	1500
1799	8000	500	4400	2200
1799	15000	1000	7000	800
1799	14000	1000	8000	1000
1799	6000	500	4000	1000
1799	45000	1300	55000	2200
1799	22300	700	9500	2000
1799	1000	100	8000	4000
1799	30000	1800	20000	3000
1799	16000	500	17000	700
1799	18000	2000	8500	1000
1799	7500	900	12000	3000
1799	4000	500	26000	6000
1799	23000	800	10000	2200
1799	32000	2100	13000	3100
1799	24000	1200	21000	1600
1799	3000	500	9000	1500
1799	6000	1100	18000	12000
1799	9000	2000	21000	6000
1799	12000	4000	5000	2000
1799	16400	1600	14500	1500
1799	22400	1000	8800	2000
1799	33500	4000	23000	6000
1799	50000	1550	28000	4000
1799	37000	5000	33000	9500
1799	17000	200	21000	2000
1799	19000	100	8000	300
1800	66000	4000	50000	4100
1800	30000	800	17000	700
1800	40000	500	20000	1000
1800	20000	1250	25000	2000
1800	5000	200	3000	400
1800	55000	2500	57000	5500
1800	20000	1000	7000	2000
1800	48000	2400	52000	3000
1800	10000	600	3500	1000
1800	24000	2500	12000	4000
1800	14000	1000	7000	2000
1800	4000	300	4500	500
1800	6000	500	4000	600
1800	6000	500	3000	1450
1800	7000	650	5000	1000
1800	10000	950	8000	1000
1800	9000	1000	17000	2000
1800	7000	800	5000	1000
1800	40000	1000	10000	1000
1800	16000	2100	12000	3000
1800	31000	7000	28000	6500
1800	8000	200	5000	200
1800	7000	250	5000	200
1800	84000	3000	72000	3000
1800	35000	1200	37000	2000
1800	10000	700	11000	800
1800	6000	500	4000	400
1800	6000	500	3500	1100
1801	15000	1300	5000	700
1801	5500	650	2000	350
1801	12000	1500	10000	3000
1805	11000	800	7000	1000
1805	65000	10000	83000	16000
1805	49000	5700	46000	6300
1805	16000	1000	8000	4000
1805	25000	4000	8000	5000
1805	20000	700	15000	800
1805	12000	600	4000	400
1805	9000	600	4800	400
1805	8000	400	7000	500
1805	25000	1100	6000	600
1805	30000	2000	7000	1200
1805	13000	400	3000	1500
1806	22000	600	27000	1000
1806	12000	200	9000	700
1806	50000	10000	27300	7100
1806	16000	800	13700	1000
1806	12000	1000	11000	1000
1806	96000	6000	54000	12000
1806	18000	850	5500	1400
1806	44000	3500	26000	3300
1806	4800	350	4300	1700
1806	30000	2000	15000	2000
1807	14000	5000	6000	3000
1807	45000	6000	16000	3000
1807	87000	12000	61000	20000
1807	83000	23000	75000	23000
1807	12000	700	9000	1100
1807	20000	1200	18000	2500
1807	1000	150	7000	2000
1807	12000	2800	6000	1500
1807	95000	9000	65000	12500
1807	63000	2500	17000	1800
1808	24500	200	11000	2500
1808	32000	1000	22000	3000
1808	35000	700	45000	3000
1808	21000	300	19000	400
1808	15500	3500	13000	3000
1808	19000	750	13000	1500
1808	14000	400	15000	1000
1808	50000	6000	30000	18000
1808	12000	200	8000	300
1808	22000	1000	15000	1100
1808	15000	500	4400	600
1808	15000	600	9000	1000
1808	25000	1000	3500	1500
1808	7000	300	3000	2000
1808	23000	900	21000	1100
1809	5000	400	22000	2000
1809	45000	3000	25000	1900
1809	18000	200	10000	1700
1809	54000	6000	47000	7100
1809	13000	200	12000	2000
1809	11000	200	6300	1100
1809	15000	300	5000	600
1809	15000	900	20000	1500
1809	33000	2000	50000	4000
1809	10000	400	8000	1000
1809	40000	3000	45000	4000
1809	16000	400	23000	4000
1809	37000	3500	35000	4000
1809	15000	650	3000	1000
1809	41000	3000	39000	3600
1809	12000	600	18000	2000
1809	17500	1000	23000	8000
1809	58000	450	36000	2000
1809	60000	1000	46000	2800
1809	27000	150	13000	600
1809	1500	100	2300	500
1809	7000	500	9000	1500
1809	13300	1000	11700	1500
1809	34000	15000	9400	5200
1809	66000	3000	74000	6000
1809	60000	3200	74000	4000
1809	30000	2400	30000	4600
1809	9000	700	12000	1600
1809	11300	800	20000	4000
1809	21000	700	11000	1300
1809	5000	600	18000	3000
1809	40000	300	39000	500
1809	11000	1700	5000	1000
1809	21000	2400	23000	3300
1809	27000	800	18000	1500
1809	52000	1000	58000	2750
1809	130000	19000	160000	30000
1809	99000	21500	66000	23000
1809	12700	100	12500	500
1809	15500	200	11300	1000
1809	3500	85	1500	40
1809	18000	500	12000	1000
1809	9000	300	8000	700
1809	78000	2000	72000	2000
1809	26000	400	14000	1350
1809	16000	2000	30000	8000
1809	30000	2000	15000	1000
1810	15000	6000	25000	12000
1810	70000	1500	5500	1500
1810	27000	800	2800	200
1810	32000	1300	58000	4500
1810	22000	2000	35000	5000
1810	30000	1600	20000	1800
1810	6000	100	1800	400
1810	6000	100	7300	500
1810	19000	1400	30000	3000
1810	23000	1600	5000	3000
1810	60000	700	6000	1000
1810	13000	1000	9000	1700
1810	12000	1000	11000	1500
1811	19500	1000	3000	400
1811	35000	1500	45000	2700
1811	8000	1000	10000	4000
1811	15000	2000	7000	2000
1811	12000	2000	10000	2500
1811	6000	1000	6000	2100
1811	60000	1500	20000	800
1811	4500	150	10400	600
1811	17000	1500	21000	7000
1811	4000	300	11000	900
1811	6000	500	12000	1000
1811	32000	7000	18000	8000
1811	18000	4300	18000	8000
1811	23000	1000	17000	1000
1811	5000	100	3000	2000
1811	33000	2000	33000	2000
1811	18000	600	22000	1100
1811	10000	500	12000	1500
1812	30000	400	30000	400
1812	4000	200	10000	3000
1812	6000	300	1500	800
1812	3500	200	2000	250
1812	51000	1850	5000	1300
1812	20000	3700	23000	4300
1812	28000	2700	28000	3400
1812	35000	1300	27000	1500
1812	20000	500	7000	700
1812	27000	6000	32000	10000
1812	9000	800	10000	1200
1812	87000	8000	33000	10000
1812	90000	2000	50000	6000
1812	46000	5200	42000	10000
1812	24000	6000	24000	8000
1812	124000	28000	122000	43000
1812	36000	4000	20000	6000
1812	34000	6000	22000	6000
1812	40000	250	1800	800
1812	120000	6000	180000	10000
1812	36000	800	20000	2000
1812	25000	6000	35000	8800
1812	27000	1800	25000	4000
1812	32000	550	2000	200
1812	50000	600	700	200
1812	33000	600	2600	300
1812	4500	50	3500	500
1812	61600	100	6000	300
1812	16000	900	22000	1500
1812	8000	200	10000	1200
1812	25000	2200	28000	3000
1812	17000	900	16000	1900
1813	70000	6500	80000	9000
1813	70000	4600	50000	5400
1813	93000	12000	144000	19200
1813	15000	700	12000	2000
1813	160000	8000	100000	16000
1813	15000	900	16000	1900
1813	10000	500	4000	1100
1813	4800	250	2600	300
1813	20000	1100	8500	2100
1813	10000	600	4000	500
1813	12000	1100	4500	600
1813	32000	1500	18000	1700
1813	3000	250	2500	500
1813	20000	2000	4000	1400
1813	40000	3000	20000	6000
1813	19000	2000	3500	1350
1813	50000	1200	24000	600
1813	24000	1000	18000	1500
1813	80000	4000	60000	12000
1813	4000	500	7000	1000
1813	21400	800	18000	1500
1813	32000	1000	38000	3600
1813	13400	1800	7400	1200
1813	12000	1800	11000	2000
1813	15000	100	17000	700
1813	90000	5300	50000	3200
1813	60000	6000	40000	5000
1813	45000	4000	37000	6000
1813	17000	300	20000	2000
1813	32000	1100	42000	1600
1813	90000	4900	60000	6000
1813	90000	5000	4800	1900
1813	50000	1500	60000	2500
1813	8000	100	4000	1700
1813	55000	8000	60000	11000
1813	200000	15000	100000	10000
1813	15400	250	5000	1400
1813	160000	2000	100000	3000
1813	187000	21200	97000	11000
1813	325000	75000	175000	45000
1813	103000	11000	37000	9000
1814	15000	300	4000	400
1814	100000	5000	40000	5600
1814	8000	450	5000	800
1814	36000	3000	30000	3000
1814	10000	600	8800	1500
1814	39000	3000	25000	2100
1814	7000	500	4000	500
1814	100000	9000	42000	7000
1814	32000	2800	34000	3000
1814	10000	300	12000	500
1814	11000	1000	16000	5000
1814	11000	1000	6000	650
1814	15000	400	10000	800
1814	20000	800	30000	1900
1814	100000	3000	30000	3400
1814	5000	600	4000	2400
1814	90000	1600	25000	2600
1814	7000	300	5000	500
1814	50000	1000	20000	1000
1814	28000	2000	21000	5000
1814	60000	6700	32000	4000
1814	123000	6000	41000	3000
1814	2700	500	9000	1900
1814	5000	650	4000	770
1814	13000	500	25000	1400
1814	20000	500	30000	3000
1814	45000	3200	35000	3000
1814	30000	800	13000	2300
1814	12000	400	4000	600
1814	18000	600	9000	2400
1814	25000	1700	14000	1600
1814	13000	500	9000	1000
1814	30000	2000	15000	1400
1814	100000	3500	50000	4000
1815	17000	500	20000	1000
1815	120000	19000	72000	25000
1815	10000	600	5000	1600
1815	71000	12000	84000	16000
1815	32000	5100	21000	4400
1815	40000	2000	20000	1000
1815	32000	2500	24000	2500
1815	29000	1700	11000	700
1815	6000	20	12000	2000
1816	5000	800	12000	3000
1828	24000	2000	30000	4000
1828	20000	6000	15000	8000
1828	20000	1600	6000	1400
1828	7000	600	11000	3500
1828	35000	2500	4500	1500
1828	30000	5000	10000	1800
1828	20000	1000	7000	1000
1828	11000	500	20000	1500
1828	17000	3000	8000	1500
1829	19000	100	35000	1000
1829	40000	3000	28000	2500
1829	18000	100	20000	500
1829	37000	3000	15000	6000
1831	38000	4500	32000	7000
1831	44000	2900	52000	3800
1831	50000	500	26000	1000
1831	78000	10600	37000	7800
1831	22000	1500	24000	1700
1831	80000	10000	50000	9000
1832	44000	3000	22000	2000
1832	15000	500	20000	2000
1832	14000	500	17000	2500
1839	43000	500	33000	1000
1840	4700	100	5000	2000
1844	10000	70	30000	2000
1847	20000	2000	4400	720
1848	19000	500	16000	700
1848	75000	900	55000	900
1848	16000	500	11000	800
1848	23000	100	6000	300
1848	19000	650	4000	700
1848	31000	900	18000	1400
1848	25000	500	5000	200
1848	16000	100	6000	1000
1848	11000	100	6000	150
1848	18000	300	11000	400
1848	42000	600	10000	300
1848	28000	350	42000	700
1848	19000	260	41000	750
1849	28000	350	38000	1200
1849	9000	1000	8000	2000
1849	24000	300	16000	310
1849	10000	200	6000	1000
1849	59000	3000	41000	2300
1849	37000	200	45000	500
1849	25000	600	15000	800
1849	11000	100	8000	1100
1849	30000	550	20000	1500
1849	20000	200	8000	2000
1849	34000	800	40000	1200
1849	25000	300	38000	500
1849	51000	700	50000	1300
1849	15000	250	8000	800
1849	12000	200	7000	1300
1849	53000	1200	37000	2000
1849	20000	1870	14000	1350
1849	4000	50	4000	200
1850	11500	700	3300	450
1850	12000	300	4000	250
1850	26000	1750	39000	3200
1853	7000	1000	3000	1000
1854	6000	2000	10000	3600
1854	60000	1600	20000	800
1854	21000	600	29000	1200
1854	65000	4400	35000	5000
1854	30000	7000	36000	12000
1854	120000	10300	175000	54000
1855	22000	500	18000	1500
1855	50000	1800	74000	7300
1855	16000	3000	30000	7000
1856	70000	3000	19000	1000
1859	48000	3900	62000	5700
1859	40500	1000	8500	360
1859	18700	1100	8300	800
1859	130000	13100	14300	1460
1859	26000	1000	18000	1700
1860	38000	1700	18000	1500
1860	5000	200	3500	700
1860	30000	200	6000	500
