# Supplementary material for: Model Selection in Historical Research Using Approximate Bayesian Computation
Source: PLoS One. 2016 Jan 5;11(1):e0146491. doi: 10.1371/journal.pone.0146491 (PMC4701162; doi:10.1371/journal.pone.0146491)
Supplement: S1 File — Dataset is distributed under the terms of a Creative Commons Attribution-ShareAlike 4.0 International License. The models and the ABC rejection algorithm were implemented in Python programming language. Source code of the model is licensed under a GNU General Public License. Last versions for both data and source code can be downloaded from https://github.com/xrubio/lanchester. (ZIP) [file pone.0146491.s003.zip › data/01.csv]

year	R0	Rc	B0	Bc
1620	47500	400	32000	6000
1621	20000	5000	20000	5000
1622	26000	2000	21000	8000
1622	17000	2000	13000	2000
1623	28000	1000	22000	4000
1626	26000	1000	11000	3000
1626	10000	800	15000	2200
1628	6000	600	7000	1000
1630	29000	800	10000	500
1631	36000	5000	34000	8000
1631	20000	400	8000	1700
1632	60000	1000	46000	2000
1632	20000	4000	25000	5000
1632	33000	1000	27000	3000
1633	17000	1000	15000	7000
1634	5000	100	6000	1500
1634	35000	2000	25000	6000
1634	30000	8000	4000	1400
1634	15000	1000	12000	4000
1635	34000	3000	16000	5000
1635	7000	400	7000	2400
1635	4000	500	6000	1500
1635	5000	1000	7000	1700
1635	3000	600	4000	1500
1636	22000	7000	30000	10000
1636	10000	1000	12000	2000
1636	5000	500	3000	1000
1637	12000	3000	16000	4000
1638	14000	1600	17000	2000
1638	5000	400	4000	700
1638	5000	500	7000	4000
1639	14000	1500	20000	6000
1639	18000	600	10000	1000
1639	9000	1000	18000	2000
1640	10000	2000	18000	4000
1641	10000	1000	11000	3000
1642	25000	2000	12000	1000
1642	20000	800	18000	3000
1642	25000	5000	30000	10000
1642	7500	400	9000	4000
1642	18000	1500	10000	2000
1642	12000	1000	10000	4000
1643	22000	1000	18000	3000
1643	23000	4000	25000	8000
1644	20000	1500	18000	6000
1644	16000	4000	20000	8000
1644	18000	400	12000	1000
1645	15000	1000	18000	3000
1645	16000	2000	16000	4000
1645	16000	4000	18000	6000
1645	10000	700	11000	1500
1646	17000	1000	12000	4000
1647	20000	2000	10000	1800
1647	4000	2000	16000	8000
1648	18000	5000	14000	4000
1648	12000	1000	11000	3000
1650	11000	1000	23000	3000
1650	11000	1000	9000	2000
1651	28000	1000	16000	3000
1652	12000	4000	6000	2000
1653	15000	1000	25000	2000
1656	22000	1500	25000	2000
1657	2500	200	10000	3000
1658	15000	2000	12000	4000
1659	9000	2000	6000	2000
1664	30000	2000	60000	8666
1665	14000	1000	18000	4000
1667	20000	16000	130000	108000
1673	50000	1000	80000	20000
1674	5000	300	4000	300
1674	50000	6000	70000	8600
1675	22000	3000	14000	4000
1675	6000	500	6400	2000
1675	17000	1100	14000	2500
1676	16000	4000	12000	4000
1677	8000	1000	7000	2000
1677	8000	1300	12000	3000
1677	30000	4400	30000	7000
1678	40000	4000	40000	4000
1683	200000	48000	10000	5000
1683	28000	1000	16000	9000
1683	76000	5000	107000	15000
1684	32000	100	18000	3000
1685	60000	100	42000	2000
1686	50000	500	80000	2000
1687	50000	2000	60000	8000
1688	3000	200	15000	5000
1688	53000	1300	8300	7000
1689	17000	400	40000	10000
1689	20000	100	5000	2000
1689	18000	400	32000	3000
1690	35000	500	23000	1500
1690	50000	9500	5000	4500
1690	18000	2800	12000	2000
1690	50000	3000	38000	6000
1691	20000	2700	25000	4400
1691	4000	700	2000	1500
1691	50000	8000	100000	20000
1692	46000	7000	8300	4000
1692	63000	6600	57000	7000
1693	80000	8000	50000	12000
1693	40000	3000	36000	9000
1694	26000	1300	20000	3500
1694	13000	80	80000	18000
1696	50000	40	60000	4000
1697	50000	2100	100000	30000
1697	30000	10000	12000	7000
1700	40000	8000	9000	2000
1701	8000	1000	6000	800
1701	20000	2800	8000	1200
1701	15000	100	5000	350
1701	22000	200	38000	3600
