# Supplementary material for: Model Selection in Historical Research Using Approximate Bayesian Computation
Source: PLoS One. 2016 Jan 5;11(1):e0146491. doi: 10.1371/journal.pone.0146491 (PMC4701162; doi:10.1371/journal.pone.0146491)
Supplement: S1 File — Dataset is distributed under the terms of a Creative Commons Attribution-ShareAlike 4.0 International License. The models and the ABC rejection algorithm were implemented in Python programming language. Source code of the model is licensed under a GNU General Public License. Last versions for both data and source code can be downloaded from https://github.com/xrubio/lanchester. (ZIP) [file pone.0146491.s003.zip › README.md]

# lanchester
Dataset and source code for applying Approximate Bayesian Computation to evaluate Lanchester's laws of combat

Data
- each csv file contains the battles for one of the 4 periods

Code
- lanchester.py contains the implementation of the four examined models and some utility classes.
- example.py is an example of the simulation. It outputs the simulation of 2 models for the first period
- abc.py implements ABC using a rejection algorithm. For further information type './abc.py --help'
